# Supplementary material for: Effects of Environmental Hypoxia on Serum Hematological and Biochemical Parameters, Hypoxia-Inducible Factor (hif) Gene Expression and HIF Pathway in Hybrid Sturgeon (Acipenser schrenckii ♂ × Acipenser baerii ♀)
Source: Genes (Basel). 2024 Jun 5;15(6):743. doi: 10.3390/genes15060743 (PMC11203381; doi:10.3390/genes15060743)
Supplement: Supplementary file 1 [file genes-15-00743-s001.zip]

Archive with 1 entries (1 files):
- genes-3002178-supplementary.pdf
